# Supplementary material for: High-Throughput Discovery of Synthetic Siderophores for Trojan Horse Antibiotics
Source: ACS Infect Dis. 2024 Oct 22;10(11):3821–41. doi: 10.1021/acsinfecdis.4c00359 (PMC11556397; doi:10.1021/acsinfecdis.4c00359)
Supplement: Supplementary file 2 — id4c00359_si_002.xlsx [file id4c00359_si_002.xlsx]

## Sheet: Legend
Header	Description
Compound #	hit compounds from library, numbered
Compound ID	Unique compound identifier
Compound	Other name for compound, or, in some cases, the manufacturers reference number
Structure	chemical structure of the compound
normalized growth-rep1	Normalized absorbance readings; a compound with no effect has a value of ~1.0. Higher values indicate higher absorbance and thus enhanced growth. Replicate 1 of 2
normalized growth-rep2	Normalized absorbance readings; a compound with no effect has a value of ~1.0. Higher values indicate higher absorbance and thus enhanced growth. Replicate 2 of 2
iron-chelator or siderophore-like structural feature?	Indicates whether the compound is a known iron-chelator or possesses structural features of iron chelators or siderophores, including catecholates, hydroxamates, phenolates, and carboxylates.

## Sheet: Pharmakon- Growth promoters
Compound #	Compound ID	Compound	Structure	normalized growth-rep1	normalized growth-rep2	iron-chelator or siderophore-like structural feature?
1	MAC-0647774	METHYLENE BLUE		2.07725	1.99493	No
2	MAC-0648036	TOLONIUM CHLORIDE		1.92527	1.90395	No
3	MAC-0647634	ADRENALONE HYDROCHLORIDE		1.80399	1.77206	Yes
4	MAC-0645049	ISOPROTERENOL HYDROCHLORIDE		1.66237	1.67311	Yes
5	MAC-0645012	ISOETHARINE MESYLATE		1.68865	1.62554	Yes
6	MAC-0644910	FENOLDIPAM MESYLATE		1.65914	1.60998	Yes
7	MAC-0644494	APOMORPHINE HYDROCHLORIDE		1.61106	1.56764	Yes
8	MAC-0647974	DEFERIPRONE		1.66051	1.51581	Yes
9	MAC-0644937	DOPAMINE HYDROCHLORIDE		1.58046	1.58378	Yes
10	MAC-0646093	EPINEPHRINE BITARTRATE		1.56023	1.56368	Yes
11	MAC-0646158	TANNIC ACID		1.47707	1.62044	Yes
12	MAC-0644511	NOREPINEPHRINE		1.46243	1.56662	Yes
13	MAC-0645164	METHYLDOPA		1.48752	1.46509	Yes
14	MAC-0644125	CIANIDANOL		1.46582	1.48231	Yes
15	MAC-0646163	GALLIC ACID		1.46483	1.46706	Yes
16	MAC-0646543	BENZOXIQUINE		1.44867	1.47619	No
17	MAC-0644819	LEVODOPA		1.35284	1.53104	Yes
18	MAC-0647970	HOMIDIUM BROMIDE		1.39846	1.46152	No
19	MAC-0647892	SODIUM PHENYLACETATE		1.43768	1.40586	Yes
20	MAC-0646049	DEFEROXAMINE MESYLATE		1.40291	1.42438	Yes
21	MAC-0647932	MANGAFODIPIR TRISODIUM		1.44001	1.36669	Yes
22	MAC-0646815	RUTIN		1.40554	1.32921	Yes
23	MAC-0644737	DOBUTAMINE HYDROCHLORIDE		1.39332	1.33918	Yes
24	MAC-0646251	PRIMAQUINE PHOSPHATE		1.2782	1.43413	No

## Sheet: CCC- Growth Promoters
Compound #	Compound ID	Compound	Structure	normalized growth-rep1	normalized growth-rep2	iron-chelator or siderophore-like structural feature?
1	MAC-0461539	5488563		1.8564	1.85376	Yes
2	MAC-0461784	5480966		1.69849	1.72993	Yes
3	MAC-0464124	5677469		1.59394	1.69781	Yes
4	MAC-0463692	5672581		1.55793	1.64618	Yes
5	MAC-0461611	5474286		1.5937	1.59316	Yes
6	MAC-0464391	5686920		1.51907	1.66178	Yes
7	MAC-0464130	5682105		1.54419	1.57588	Yes
8	MAC-0465126	5734687		1.42062	1.64034	Yes
9	MAC-0462931	5579141		1.53072	1.47263	Yes
10	MAC-0463399	5627149		1.56421	1.43221	No
11	MAC-0461931	BTB 13450		1.43388	1.53188	No
12	MAC-0463183	5647129		1.3671	1.51225	Yes
13	MAC-0645609	BRAZILEIN		1.4106	1.40601	Yes
14	MAC-0458058	5247372		1.39632	1.37655	Yes
15	MAC-0482818	Catechin-(+,-) hydrate		1.41626	1.35488	Yes
16	MAC-0463949	5661500		1.33899	1.42571	Yes
17	MAC-0645466	Tyrphostin 47		1.40381	1.35699	Yes
18	MAC-0646520	METHYLDOPATE HYDROCHLORIDE		1.39579	1.35085	Yes
19	MAC-0644937	3-HYDROXYTYRAMINE		1.36279	1.37722	Yes
20	MAC-0645442	Tyrphostin 25		1.34355	1.39206	Yes
21	MAC-0644829	Dipropyldopamine hydrobromide		1.32737	1.39814	Yes
22	MAC-0463723	5650950		1.38438	1.33968	Yes
23	MAC-0644763	(?)-Chloro-APB hydrobromide		1.30155	1.42193	Yes
24	MAC-0644753	S-(-)-Carbidopa		1.30032	1.42273	Yes
25	MAC-0645475	Tyrphostin 51		1.40468	1.30724	Yes
26	MAC-0644474	(?)-Norepinephrine (+)bitartrate		1.26682	1.44171	Yes
27	MAC-0645608	KOPARIN		1.3509	1.35637	Yes
28	MAC-0458142	5248902		1.29376	1.40103	Yes
29	MAC-0456327	5131367		1.37828	1.30978	Yes
30	MAC-0644247	SALSOLINOL HYDROBROMIDE		1.30507	1.3751	Yes
31	MAC-0461723	5526212		1.32671	1.35297	Yes
32	MAC-0645501	Tyrphostin AG 538		1.30174	1.37748	Yes
33	MAC-0446107	JFD 03665		1.30307	1.37462	No
34	MAC-0459403	5309240		1.33769	1.32404	No
35	MAC-0645386	Tyrphostin AG 528		1.29328	1.3679	Yes
36	MAC-0646865	METHYL 7-DESHYDROXYPYROGALLIN-4-CARBOXYLATE		1.25776	1.39415	Yes
37	MAC-0455971	5108260		1.28827	1.36311	Yes
38	MAC-0645492	I-OMe-Tyrphostin AG 538		1.33571	1.31476	Yes
39	MAC-0464617	5763768		1.29079	1.35683	Yes
40	MAC-0646918	DOBUTAMINE HYDROCHLORIDE		1.27274	1.37335	Yes
41	MAC-0503826	Quercetine dihydrate		1.30077	1.34068	Yes
42	MAC-0645599	BRAZILIN		1.30563	1.33314	Yes
43	MAC-0646112	ESCULETIN		1.29662	1.32894	Yes
44	MAC-0464655	5785543		1.30963	1.31432	No
45	MAC-0450384	RJC 01475		1.26539	1.35203	No
46	MAC-0644801	6-PHENYL-4-AZOBICYCLO[5.4.0]UNDECA-7,9,11-TRIENE-9,10-DIOL		1.2505	1.35943	Yes
47	MAC-0645433	Tyrphostin AG 808		1.27557	1.33215	Yes
48	MAC-0644619	R(+)-6-Bromo-APB hydrobromide		1.28029	1.32664	Yes
49	MAC-0644138	QUERCITRIN		1.30514	1.30062	Yes
50	MAC-0644125	(+)-Catechin Hydrate		1.31078	1.29316	Yes
51	MAC-0645653	HAEMATOXYLIN		1.31048	1.29183	Yes
52	MAC-0644249	TAXIFOLIN (+)		1.2113	1.3876	Yes
53	MAC-0644820	R(-)-2,10,11-Trihydroxy-N-propylnoraporphine hydrobromide		1.29875	1.29431	Yes
54	MAC-0647259	Caffeic acid		1.29471	1.29425	Yes
55	MAC-0645377	SKF 83565 hydrobromide		1.27009	1.31618	Yes
56	MAC-0645418	(?)-6-Chloro-PB hydrobromide		1.35257	1.23207	Yes
57	MAC-0646986	R(-) Apomorphine hydrochloride hemihydrate		1.26587	1.3187	Yes
58	MAC-0461315	5476480		1.21585	1.36071	No
59	MAC-0645432	Tyrphostin AG 527		1.27937	1.29673	Yes
60	MAC-0644704	Daphnetin		1.23262	1.34215	Yes
61	MAC-0643951	CHLOROGENIC ACID		1.23204	1.34244	Yes
62	MAC-0646574	METHYLENE BLUE		1.24477	1.32636	No
63	MAC-0643991	RUTIN		1.23552	1.33064	Yes
64	MAC-0646862	ROSMARINIC ACID		1.26103	1.3045	Yes
65	MAC-0459692	5323542		1.33582	1.22774	Yes
66	MAC-0465121	5874020		1.22037	1.34072	No
67	MAC-0644665	Pyrocatechol		1.25103	1.31003	Yes
68	MAC-0644281	BUTEIN		1.27991	1.28099	Yes
69	MAC-0644623	Bepridil hydrochloride		1.24064	1.31911	No
70	MAC-0645424	Tyrphostin AG 698		1.26569	1.2831	Yes
71	MAC-0646189	LEVONORDEFRIN		1.25257	1.29306	Yes
72	MAC-0463616	5673061		1.22887	1.31621	No
73	MAC-0645370	SKF 89626		1.25773	1.28672	Yes
74	MAC-0644810	R(-)-2,10,11-Trihydroxyaporphine hybrobromide		1.29263	1.2502	Yes
75	MAC-0644165	LAUDANOSOLINE		1.32846	1.21277	Yes
76	MAC-0644411	CAFFEIC ACID		1.28709	1.2524	Yes
77	MAC-0445784	JFD 03502		1.23844	1.29184	No
78	MAC-0644761	N-Methyldopamine hydrochloride		1.20462	1.32407	Yes
79	MAC-0644372	EPIGALLOCATECHIN		1.26102	1.26694	Yes
80	MAC-0448609	NRB 04082		1.22532	1.30069	Yes
81	MAC-0462704	5576020		1.23411	1.28614	Yes
82	MAC-0645414	Tyrphostin AG 555		1.28301	1.23539	Yes
83	MAC-0643969	FLAVANOMAREIN		1.20263	1.3154	Yes
84	MAC-0647156	Dipivefrin hydrochloride		1.28591	1.23165	No
85	MAC-0645900	HEMATEIN		1.24587	1.26829	Yes
86	MAC-0459332	5313414		1.19403	1.3196	Yes
87	MAC-0644090	ISOQUERCITRINE		1.21633	1.29284	Yes
88	MAC-0644494	Apomorphine hydrochloride hemihydrate		1.25808	1.25045	Yes
89	MAC-0462536	5564319		1.24692	1.26029	Yes
90	MAC-0645164	L-alpha-Methyl DOPA		1.29586	1.20867	Yes
91	MAC-0646093	ADRENALINE BITARTRATE		1.25377	1.25074	Yes
92	MAC-0645416	Tyrphostin 23		1.30728	1.19457	Yes
93	MAC-0644511	L(-)-Norepinephrine bitartrate		1.20784	1.292	Yes
94	MAC-0645449	Tyrphostin AG 835		1.22179	1.27735	Yes
95	MAC-0444600	BTB 01692		1.23221	1.26485	No
96	MAC-0644515	SKF-89145 hydrobromide		1.21905	1.27515	Yes
97	MAC-0503826	QUERCETIN		1.20978	1.28208	Yes
98	MAC-0646163	GALLIC ACID		1.25245	1.23602	Yes
99	MAC-0646543	BENZOXYQUINE		1.20744	1.28031	No
100	MAC-0645400	(?)-SKF 38393, N-allyl-, hydrobromide		1.28829	1.19604	Yes
101	MAC-0644085	EPICATECHIN, (-)		1.19046	1.29176	Yes
102	MAC-0459485	5312303		1.23941	1.24213	Yes
103	MAC-0644408	CAPE		1.24534	1.23303	Yes
104	MAC-0644800	R(-)-Propylnorapomorphine hydrochloride		1.26669	1.21056	Yes
105	MAC-0644819	L-3,4-Dihydroxyphenylalanine		1.2276	1.24786	Yes
106	MAC-0644732	(-)-alpha-Methylnorepinephrine		1.2234	1.25072	Yes
107	MAC-0646366	CARBIDOPA		1.20957	1.26206	Yes
108	MAC-0449801	RH 00408		1.2069	1.26246	No
109	MAC-0460087	5350115		1.20145	1.26629	Yes
110	MAC-0646858	7-DESHYDROXYPYROGALLIN-4-CARBOXYLIC ACID		1.24297	1.22187	Yes
111	MAC-0450579	RJC 01442		1.21958	1.2386	No
112	MAC-0646438	ETHYLNOREPINEPHRINE HYDROCHLORIDE		1.25084	1.20656	Yes
113	MAC-0439722	ELLAGIC ACID		1.22727	1.2256	Yes
114	MAC-0462350	5544120		1.26313	1.18624	No
115	MAC-0644633	Benserazide hydrochloride		1.21751	1.2304	Yes
116	MAC-0442789	HTS 01884		1.22467	1.223	No
117	MAC-0459356	5314448		1.19133	1.25568	Yes
118	MAC-0644321	ROSMARINIC ACID		1.2035	1.24305	Yes
119	MAC-0645356	SKF 75670 hydrobromide		1.22534	1.22102	Yes
120	MAC-0643970	DIHYDROROBINETINE		1.19806	1.24636	Yes
121	MAC-0644775	R(-)-N-Allylnorapomorphine hydrobromide		1.24679	1.19596	Yes
122	MAC-0644029	DEHYDROKAWAIN, 5,6-		1.22463	1.21561	No
123	MAC-0645937	GOSSYPETIN		1.19258	1.24617	Yes
124	MAC-0645188	Nordihydroguaiaretic acid from Larrea divaricata (creosote bush)		1.20026	1.23517	Yes
125	MAC-0645688	THEAFLAVIN DIGALLATE		1.22889	1.20581	Yes
126	MAC-0644801	(?)-SKF-38393 hydrochloride		1.23583	1.19658	Yes
127	MAC-0444599	BTB 00801		1.21068	1.21781	Yes
128	MAC-0645422	Tyrphostin AG 490		1.23572	1.19191	Yes
129	MAC-0461774	5527730		1.19814	1.22881	No
130	MAC-0645977	HINOKITIOL		1.18879	1.23722	Yes
131	MAC-0644862	(-)-Epinephrine bitartrate		1.23788	1.18658	Yes
132	MAC-0492821	4-METHYLDAPHNETIN		1.19927	1.22445	Yes
133	MAC-0646049	DEFEROXAMINE MESYLATE		1.22156	1.20209	Yes
134	MAC-0644543	A-77636 hydrochloride		1.19723	1.22374	Yes
135	MAC-0647548	Novobiocin sodium salt		1.22193	1.19745	No
136	MAC-0644729	L-3,4-Dihydroxyphenylalanine methyl ester hydrochloride		1.21599	1.20063	Yes
137	MAC-0644203	ERIODICTYOL		1.18901	1.22422	Yes
138	MAC-0645338	SKF 83959 hydrobromide		1.22473	1.18069	Yes
139	MAC-0449531	RF 03082		1.2139	1.19019	Yes
140	MAC-0644978	Hispidin		1.20868	1.18647	Yes
141	MAC-0646242	OXYQUINOLINE HEMISULFATE		1.20736	1.18774	Yes
142	MAC-0448826	PD 00162		1.1943	1.19437	No
143	MAC-0646009	3-METHOXYCATECHOL		1.18795	1.19183	Yes

## Sheet: Gram Negatives-Growth Promoters
Compound #	Compound ID	Compound	Structure	normalized growth-rep1	normalized growth-rep2	iron-chelator or siderophore-like structural feature?
1	MAC-0440274	Z56763054		1.82596	1.8045	Yes
2	MAC-0378639	37746610		1.61211	1.64817	No
3	MAC-0377328	34336468		1.58801	1.55363	No
4	MAC-0384189	51810947		1.5846	1.50354	Yes
5	MAC-0433454	Z1677326544		1.52175	1.44667	Yes
6	MAC-0440235	Z89271808		1.4226	1.37132	Yes
7	MAC-0431972	Z1354602487		1.41379	1.35355	Yes
8	MAC-0391905	71688255		1.44691	1.27331	No
9	MAC-0439722	Z1551861526		1.35457	1.31283	Yes
10	MAC-0434109	Z31455904		1.33649	1.2889	No
11	MAC-0434493	Z1569408727		1.31642	1.30727	No
12	MAC-0375277	29034785		1.32544	1.2866	No
13	MAC-0387711	60749975		1.35595	1.24039	No
14	MAC-0409724	Z45638347		1.31336	1.28117	Yes
15	MAC-0389183	64554198		1.31119	1.2804	No
16	MAC-0384138	51689178		1.336	1.25416	Yes
17	MAC-0400136	92821638		1.33617	1.23956	Yes
18	MAC-0440347	Z49631413		1.31237	1.23735	Yes
19	MAC-0423538	Z223229402		1.36287	1.18276	Yes
20	MAC-0409885	Z133608102		1.26639	1.27742	No
21	MAC-0433860	Z816005360		1.27386	1.26422	No
22	MAC-0397886	86994340		1.392	1.14601	Yes
23	MAC-0389259	64763656		1.25599	1.26866	Yes
24	MAC-0393934	76830448		1.26867	1.2546	No
25	MAC-0410092	Z133607678		1.25502	1.25785	No
26	MAC-0434995	Z1506213015		1.23939	1.26482	No
27	MAC-0402661	99584015		1.29767	1.20229	Yes
28	MAC-0376053	31093015		1.31441	1.18416	No
29	MAC-0384082	51540522		1.22484	1.26227	No
30	MAC-0369239	13397505		1.29091	1.19263	No
31	MAC-0412361	Z572615864		1.2679	1.20899	No
32	MAC-0409798	Z45638291		1.22303	1.23668	Yes
33	MAC-0372471	21780099		1.29378	1.16493	No
34	MAC-0419525	Z17974478		1.25808	1.19548	No
35	MAC-0420643	Z242709418		1.21037	1.23795	Yes
36	MAC-0437567	Z1840283070		1.27835	1.16853	No
37	MAC-0433576	Z1536201928		1.2402	1.20242	No
38	MAC-0401782	97260955		1.22093	1.21783	No
39	MAC-0439599	Z45680629		1.23535	1.19989	Yes
40	MAC-0439724	Z56758604		1.22993	1.19783	No
41	MAC-0427242	Z1171506210		1.26015	1.16646	No
42	MAC-0439681	Z45594120		1.19917	1.2234	Yes
43	MAC-0395756	81625356		1.20795	1.19947	Yes
44	MAC-0418314	Z237657580		1.18813	1.21501	No
45	MAC-0414745	Z909932708		1.18056	1.21976	No
46	MAC-0368336	11098514		1.16818	1.22324	No
47	MAC-0419431	Z324554252		1.18848	1.20121	No
48	MAC-0409463	Z27727624		1.2065	1.18298	No
49	MAC-0433237	Z1642716077		1.23843	1.15072	No
50	MAC-0419582	Z31603035		1.1668	1.22103	No
51	MAC-0432011	Z1343511982		1.19075	1.19626	No
52	MAC-0434269	Z1382105094		1.197	1.18887	No
53	MAC-0378388	37125610		1.19165	1.18919	No
54	MAC-0375229	28882936		1.18672	1.18461	No
55	MAC-0407792	Z133607450		1.224	1.14652	No
56	MAC-0439649	Z18519368		1.22314	1.14492	No
57	MAC-0409639	Z87015439		1.19735	1.16931	No
58	MAC-0422525	Z983699210		1.16116	1.2027	No
59	MAC-0431124	Z827561794		1.20999	1.15372	No
60	MAC-0439683	Z45691700		1.21305	1.15061	Yes
61	MAC-0384980	53772230		1.18171	1.17963	Yes
62	MAC-0417656	Z941438366		1.20643	1.15484	No
63	MAC-0370085	15633685		1.20995	1.15098	No
64	MAC-0440399	Z230835798		1.18318	1.17603	No
65	MAC-0394766	78955883		1.18175	1.17427	Yes
66	MAC-0413307	Z1145649984		1.18892	1.16067	No
67	MAC-0417683	Z972886640		1.1586	1.19086	No
68	MAC-0419614	Z364380654		1.167	1.18114	No
69	MAC-0433016	Z1459224612		1.19233	1.15446	No
70	MAC-0398722	89193580		1.19364	1.14637	Yes
71	MAC-0390370	67616901		1.18874	1.15079	No
72	MAC-0427935	Z352430200		1.18366	1.15323	No
73	MAC-0431159	Z594286936		1.17719	1.15822	No
74	MAC-0415730	Z27727430		1.17755	1.15592	No
75	MAC-0433253	Z1334029470		1.16647	1.1638	No
76	MAC-0372175	21012454		1.16748	1.15739	No
77	MAC-0419669	Z224767132		1.16962	1.14916	No
78	MAC-0392886	74199350		1.17231	1.14444	No
79	MAC-0384736	53079092		1.16238	1.15054	No

## Sheet: Glyconet- Growth Promoters
Compound #	Compound ID	Compound	Structure	normalized growth-rep1	normalized growth-rep2	iron-chelator or siderophore-like structural feature?
1	MAC-0340885	Z1272837832		1.55994	1.50918	No
2	MAC-0359393	Z169851650		1.35223	1.54017	Yes
3	MAC-0348904	Z1513504750		1.32382	1.55496	No
4	MAC-0348795	Z1697156707		1.38469	1.45381	No
5	MAC-0358211	Z27767734		1.40291	1.36632	No
6	MAC-0321719	93841015		1.24818	1.5013	No
7	MAC-0338548	Z467050232		1.36179	1.36451	No
8	MAC-0331278	Z18545118		1.31242	1.33037	No
9	MAC-0353548	Z1978991882		1.32772	1.31089	No
10	MAC-0358800	Z56832974		1.32908	1.2915	No
11	MAC-0326594	Z335908212		1.2729	1.32447	No
12	MAC-0348085	Z1256718919		1.29199	1.28046	No
13	MAC-0358317	Z20241276		1.31403	1.23238	No
14	MAC-0355352	Z899258594		1.2087	1.32601	No
15	MAC-0352652	Z1732548396		1.27505	1.25462	No
16	MAC-0364114	Z99161937		1.22817	1.28799	No
17	MAC-0363400	Z1325370670		1.2212	1.23443	No
18	MAC-0323851	Z1262314904		1.23397	1.21395	No
