# Supplementary material for: High-Throughput Discovery of Synthetic Siderophores for Trojan Horse Antibiotics
Source: ACS Infect Dis. 2024 Oct 22;10(11):3821–41. doi: 10.1021/acsinfecdis.4c00359 (PMC11556397; doi:10.1021/acsinfecdis.4c00359)
Supplement: Supplementary file 3 — id4c00359_si_003.xlsx [file id4c00359_si_003.xlsx]

## Sheet: Summary Data
Compound #	Compound ID	Compound Name	Screening Library	Supplier	Catalog Number	Growth promotion in serum?	Growth promotion in MHB?	Active in CAS?	Active in UV-vis?
1	MAC-0647634	adrenalone	Pharmakon	Sigma	2270	Yes	No	Yes	Yes
2	MAC-0645049	isoprenaline	Pharmakon	Sigma	I5627	Yes	No	No	Yes
3	MAC-0645012	isoetharine	Pharmakon	Sigma	I3639	Yes	No	No	Yes
4	MAC-0644910	fenoldopam	Pharmakon	Sigma	SML0198	Yes	No	Yes	Yes
5	MAC-0647974	deferiprone	Pharmakon	Sigma	379409	Yes	No	Yes	Yes
6	MAC-0644937	dopamine	Pharmakon	Sigma	H8502	Yes	No	No	Yes
7	MAC-0646093	epinephrine	Pharmakon/CCC	Sigma	E4250	Yes	No	Yes	Yes
8	MAC-0646158	tannic acid	Pharmakon	Sigma	403040	Yes	No	Yes	Yes
9	MAC-0646158	norepinephrine	Pharmakon/CCC	Sigma	A7256	Yes	No	No	Yes
10	MAC-0644125	catechin	Pharmakon/CCC	Sigma	C1251	Yes	No	Yes	Yes
11	MAC-0646163	gallic acid	Pharmakon/CCC	Sigma	8426490025	Yes	No	Yes	Yes
12	MAC-0647892	phenylacetate	Pharmakon	Sigma	P16621	No	No	No	No
13	MAC-0646049	deferoxamine	Pharmakon/CCC	Sigma	D9533	Yes	No	Yes	Yes
14	MAC-0646815	rutin	Pharmakon/CCC	Sigma	78095	Yes	No	Yes	Yes
15	MAC-0644737	dobutamine	Pharmakon/CCC	Sigma	D0676	Yes	No	No	Yes
16	MAC-0646251	primaquine	Pharmakon	Sigma	160393	No	No	No	No
17	MAC-0646242	8-hydroxyquinoline	CCC	Sigma	H6878	Yes	No	Yes	Yes
18	MAC-0646112	6,7-dihydroxycoumarin	CCC	Sigma	246573	Yes	No	Yes	Yes
19	MAC-0461784	N/A	CCC	Hit2Lead	5480966	Yes	No	Yes	Yes
20	MAC-0464124	N/A	CCC	Hit2Lead	5677469	Yes	No	Yes	Yes
21	MAC-0461611	N/A	CCC	Hit2Lead	5474286	Yes	No	Yes	Yes
22	MAC-0464391	N/A	CCC	Hit2Lead	5686920	Yes	No	Yes	Yes
23	MAC-0465126	N/A	CCC	Hit2Lead	5734687	Yes	No	Yes	Yes
24	MAC-0463399	N/A	CCC	Hit2Lead	5627149	Yes	No	No	No
25	MAC-0340885	N/A	Glyconet	Enamine	Z1272837832	No	No	No	No
26	MAC-0359393	N/A	Glyconet	Enamine	Z169851650	Yes	No	No	No
27	MAC-0348904	N/A	Glyconet	Enamine	Z1513504750	Yes	No	No	No
28	MAC-0348795	N/A	Glyconet	Enamine	Z1697156707	No	No	No	No
29	MAC-0358211	N/A	Glyconet	Enamine	Z27767734	No	No	Yes	No
30	MAC-0321719	N/A	Glyconet	Hit2Lead	93841015	No	No	No	No
31	MAC-0440274	N/A	GramNeg	Enamine	Z56763054	Yes	No	No	No
32	MAC-0378639	N/A	GramNeg	Hit2Lead	37746610	No	No	No	No
33	MAC-0377328	N/A	GramNeg	Hit2Lead	34336468	Yes	No	No	No
34	MAC-0433454	N/A	GramNeg	Enamine	Z1677326544	Yes	No	Yes	Yes
35	MAC-0431972	N/A	GramNeg	Enamine	Z1354602487	Yes	No	Yes	Yes
36	N/A	FeCl3	Control compound	Sigma	157740	Yes	No	N/A	N/A
37	N/A	8-hydroxyquinoline-5-sulfonic acid	Control compound	AK Scientific	1348AQ	Yes	No	Yes	Yes
38	N/A	8-hydroxyquinoline-5-carboxylic acid	Control compound	Ambeed	A170634	Yes	No	Yes	Yes
39	N/A	7-hydroxycoumarin	Control compound	Sigma	H24003	No	No	No	No
40	N/A	2-chloro-3,4-dihydroxybenzoic acid	Control compound	Toronto Research Chemicals	C598093	Yes	No	Yes	Yes
41	N/A	SH-263	Conjugate	This work	N/A	N/A	N/A	Yes	Yes
42	N/A	SH-267	Conjugate	This work	N/A	N/A	N/A	Yes	No
43	N/A	ampicillin	Control compound	Sigma	A9518	N/A	N/A	No	No
44	N/A	cefiderocol	Control compound	MedChem Express	HY-17628	N/A	N/A	Yes	Yes
45	N/A	MLEB-22043	Conjugate	This work	N/A	N/A	N/A	Yes	Yes
46	N/A	aztreonam	Control compound	Sigma	PHR1785	N/A	N/A	No	No
47	N/A	MB-1	Control compound	Dr. Alita Miller	N/A	N/A	N/A	Yes	Yes

## Sheet: Legend
Compound ID	Unique compound identifier; N/A: not applicable
Compound Name	Alternative name; N/A: not applicable
Screening Library	High throughput compound library where hit was identified from, or whether compound is a control compound or conjugate. Conjugate indicates synthetic siderophore-antibiotic compounds made for this work. Some compounds were present in more than one library.
Supplier	Source of re-ordered compound
Catalog Number	Manufacturers product number; N/A: not applicable
Growth promotion in serum?	Growth promotion defined as a significant decrease in time for K. pneumoniae to reach A600=1.0 in the presence of 100 µM compound compared to the DMSO control during growth in serum. N/A: not applicable
Growth promotion in MHB?	Growth promotion defined as a significant decrease in time for K. pneumoniae to reach A600=1.0 in the presence of 100 µM compound compared to the DMSO control during growth in MHB. N/A: not applicable
Active in CAS?	Active is defined as compounds which resulted in significantly reduced absorbance in the CAS assay compared to the DMSO control. N/A: not applicable
Active in UV-vis?	Active is defined as compounds which showed a shift in UV-Vis spectrum in the presence of FeCl3 compared to H2O. N/A: not applicable
