# Supplementary material for: High-Throughput Discovery of Synthetic Siderophores for Trojan Horse Antibiotics
Source: ACS Infect Dis. 2024 Oct 22;10(11):3821–41. doi: 10.1021/acsinfecdis.4c00359 (PMC11556397; doi:10.1021/acsinfecdis.4c00359)
Supplement: Supplementary file 4 — id4c00359_si_004.xlsx [file id4c00359_si_004.xlsx]

## Sheet: Legend
Sheet 1	Primers used to construct TonB-dependent transporter expression plasmids
Sheet 2	Primers used to construct PA14 mutants and complementing plasmids

## Sheet: Sheet1
Table S1. Primers used to construct TonB-dependent transporter expression plasmids
Protein	PAO1	PA14	bp	FWD	REV	FWD	REV
NA	PA0434	PA14_05640	2193	EcoRI	HindIII	CAATGAATTCTTCAGGATCGCTCGATGAAAAAGC	AATAAGCTTCATCGACGACTCCTCAGAAGCGCG
NA	PA0781	PA14_54180	2064	EcoRI	HindIII	CCATGAATTCATGACCATGGAGCCCGCAATGTCC	AATAAGCTTTCAGAACGCCACCTTCACCCCCGC
ChtA	PA4675	PA14_61850	2229	EcoRI	HindIII	AATGAATTCGCAACTCGGACATCTCCTCATGCC	AATAAGCTTTCAGAACTCCACGCTATACGTCAG
NA	PA2289	PA14_34990	2121	EcoRI	HindIII	AATGAATTCATCCGCGGAACCCTGCATGCCGTC	AATAAGCTTTCAGAACTGGTATTCGACCCCGGC
NA	PA2911	PA14_26420	2157	EcoRI	HindIII	AATGAATTCGGTCATGAGATGGAACGCCCATGC	AATAAGCTTTCAGAAACTGAAGTCGGCGGTGAC
NA	PA3268	PA14_21730	2166	EcoRI	HindIII	AATGAATTCCCTGGGGGAGCCTCGATGTCGTC	AATAAGCTTTGCCGCAGGACGCCTGTCGT
FiuA	PA0470	PA14_06160	2394	EcoRI	HindIII	AATGAATTCCATCCAGGAGCCCCGCACATG	AATAAGCTTTCACCACTTGTAGCTGACGCTG
NA	PA2590	PA14_30590	2655	XbaI	SphI	CGATCTAGAAATTCCATCCAGGACGATTCGACC	ATCGCATGCACGCCTGGCCCTTTAGAAGCGGTA
NA	PA2089	PA14_37490	2652	EcoRI	HindIII	AATGAATTCCTCAAGGATGAACCGACCATGCCC	AATAAGCTTTTCTGCTGGATGTCGAAGGCACTC
NA	PA2070	PA14_37730	2643	KpnI	SphI	AATGGTACCGGAACAAGGGATGCCCCGACCATG	AATGCATGCTCAGAAGCTGTAGCTGAGGCGGCC
NA	PA1613	PA14_43650	2118	EcoRI	HindIII	AATGAATTCAATACCTATCGAGAACAAGGTCGT	AATGAAGCTTAGCGACGCATCTAGAACGTCACCT
NA	PA1365	PA14_46640	2442	KpnI	XbaI	AATGGTACCCCAACCTGCATAGGAAATCGAGAC	AATTCTAGATCACCAGTTGTGCGTATAGCTCGC
NA	PA0192	PA14_02410	2373	XbaI	SphI	CAATTCTAGATGCCGGAACCGAGGACATTCACGA	CAATGCATGCTCAGAAGTCGTAGCGCAGCGATAC
NA	PA0151	PA14_01870	2388	EcoRI	HindIII	CAATGAATTCAAAAGCGACCGACACGAGCAACCC	CAATAAGCTTCCGACTCAGAACTCCACCGTCGT
SppR	PA2057	PA14_37900	2541	XbaI	HindIII	CAATTCTAGAGCGGAGCAGACCCTGGAGCGGGTG	CAATAAGCTTTATTTCGCCGGCTCGTCGTAGAG
PfuA	PA1322	PA14_47140	2199	EcoRI	HindIII	CAATGAATTCTGATTCTCAATAACCAAGATGGAGT	CAATAAGCTTTCAGAACGCGTAGATCGCCGAAA
OptO	PA2335	PA14_55050	2055	EcoRI	HindIII	CAATGAATTCGCAGGAGGAGGAGATCGTTGTCTT	CAATAAGCTTGTCGCGGTCCATGACCCTGATTCT
OptI	PA4897	PA14_64710	2970	EcoRI	HindIII	CAATGAATTCCGACAGAGGGAATGAGAGCCCGCA	CAATAAGCTTTCAGAACTTCGCCTGCATCCCCAC
PiuA	PA4514	PA14_58570	2262	EcoRI	HindIII	CAATGAATTCCGGGGAGGGGTTTCGAATGTCGCG	CAATAAGCTTTTTCGTGGGGAGCGAGAGCGGCAG
PhuR	PA4710	PA14_62350	2295	EcoRI	HindIII	AATGAATTCACCCAAGGAGTCCCACATGCCGCT	AATAAGCTTTCAGATGTCCCAGACCAGGTTGAC
OprC	PA3790	PA14_15070	2172	EcoRI	HindIII	AATGAATTCGGCGGAAGTCACATAGATCATGGA	AATAAGCTTTCAGAAGCTGAAGTCGACCTTGGT
HxuA	PA1302	PA14_47380	2556	EcoRI	HindIII	CATGAATTCAGTCACTTGGGGAGAGTTCCAGCA	AATAAGCTTTCAGAAGAACTGGGTGACGCTGAT
HasR	PA3408	PA14_20010	2676	EcoRI	KpnI	AATGAATTCCAAGACGATGGAGTGTAGGCGCTG	AATGGTACCACGGGGGTCAGAACTGGTATTCGA
FemA	PA1910	PA14_39820	2415	xbaI	HindIII	AATTCTAGACAGAGACCACGAGGAACCCTGTAC	CCTAAGCTTTCAGAAGTCCGCCGTGAGGGAAAG
FecA	PA3901	PA14_13430	2355	EcoRI	HindIII	AATGAATTCGATCCACTGGAGTGTCCCTCATGT	AATAAGCTTTCAGAAACCGACCGAGGCCTGTAC
CirA	PA1922	PA14_39650	1962	EcoRI	HindIII	CCTGAATTCATTCATAATTCATACCTGCCGACC	AATAAGCTTTCAGAAGCTCGCCACCAGGCCGAG
PirA	PA0931	PA14_52230	2229	EcoRI	HindIII	AATGAATTCTCCCTCGACAGGAGTAGTCACGCA	AATAAGCTTTCAGAACGAGGTGGTCATCGAAAC
PfeA	PA2688	PA14_29350	2241	EcoRI	HindIII	AATGAATTCCGCTGCATTGCCCGGAGATCA	AATAAGCTTTCAGAACGACGCGGTCAGGCTGGT
FvbA	PA4516	PA14_10200	2085	kpnI	HindIII	AATGGTACCGTCATTCCCATTTGGAGAAGATCC	AATAAGCTTCTAGAAGGTGCCCTTGATGCCGAT
fptA	PA4221	PA14_09340	2163	KpnI	HindIII	AATGGTACCCCGAGGCTGTTCGAACGATGAAAA	AATAAGCTTTCAGAACGCGCCCCGCAGGCTGAC
CntO	PA4837	PA14_63960	2127	EcoRI	HindIII	AAATGAATTCCTGGTGCGATTTCCCATGAGAGTC	CAATAAGCTTTCAGTAGTTCAGGGTCAGGCTCAT

## Sheet: Sheet2
Primers for mutant construction
pirA
dpirA_p1: CGTGAATTCCGTACGCAGGCAGAGATCAGCC (EcoRI)
dpirA_p2: GGCTCGTTGTAGGTTGCCGCAGCGTGACTACTCCTGTCGAGGGAA
dpirA_p3: TTCCCTCGACAGGAGTAGTCACGCTGCGGCAACCTACAACGAGCC
dpirA_p4: CGTAAGCTTCGGTCTGCTGCCAGATTTCCGG (HindIII)
piuA
dpiuA_p1: CGTGAATTCGAGGATGGCCTGGGCAACCT (EcoRI)
dpiuA_p2: GGAGCAACGTGGGCCATGTGTGGGGAGCGAGAGCGGCAG
dpiuA_p3: CTGCCGCTCTCGCTCCCCACACATGGCCCACGTTGCTCC
dpiuA_p4: CGTAAGCTTTAGAGACCGGACAGGCAGAAGAAGATCA (HindIII)
tonB2
F1: CAATGAATTCGCACCTGCTGAACCTGGTGCTCGG (EcoRI)
R1: CAATGGATCCGGAAAAGCTCCTTGCACTGACGAA (BamHI)
F2: ACCGGATCCATCTGCAGCGTCACGAGGAGCATC (BamHI)
R2: CAATAAGCTTTTCTGCTCCGGCGGGGCCACCGAT (HindIII)
tonB3
F1: CGTGAATTCGCTGGAACAGGCCGAGCGTG (EcoRI)
R1: GAGAAAGCCAGCCTTGCCGGCTGGGGCGAAGTCTGCCGATG
F2: CATCGGCAGACTTCGCCCCAGCCGGCAAGGCTGGCTTTCTC
R2: CGTAAGCTTCACGCCGTTCTGCGCCTTCAA (HindIII)
Primers for complementing plasmid construction
pirA
pirA_F: AATGAATTCTCCCTCGACAGGAGTAGTCACGCA (EcoRI)
pirA_R: AATAAGCTTTCAGAACGAGGTGGTCATCGAAAC (HindIII)
piuA
piuA_F: CGTGAATTCATTCCGCGACCTTCACAGCTCC (EcoRI)
piuA_R: CGTAAGCTTGCCTTGTCGCTGTCCATCTCGAC (HindIII)
